# Supplementary material for: Assessment of the Anti-Allodynic and Anti-Hyperalgesic Efficacy of a Glycine Transporter 2 Inhibitor Relative to Pregabalin, Duloxetine and Indomethacin in a Rat Model of Cisplatin-Induced Peripheral Neuropathy
Source: Biomolecules. 2021 Jun 24;11(7):940. doi: 10.3390/biom11070940 (PMC8301897; doi:10.3390/biom11070940)
Supplement: Supplementary file 1 [file biomolecules-11-00940-s001.zip]

Archive with 1 entries (1 files):
- biomolecules-1246499-supplementary.pdf
